# Supplementary material for: Genetic Deletion of Zebrafish Rab28 Causes Defective Outer Segment Shedding, but Not Retinal Degeneration
Source: Front Cell Dev Biol. 2020 Mar 17;8:136. doi: 10.3389/fcell.2020.00136 (PMC7092623; doi:10.3389/fcell.2020.00136)
Supplement: Supplementary file 3 [file Table_1.XLSX]

## Sheet: Sheet1
Supplementary table 1. Full list of significantly enriched eGFP-Rab28 interactants identified in zebrafish larval eyes. T-test p-values and log2 fold change vs eGFP only control (derived from Perseus) are provided for each Rab28 variant.
Protein name(s)	Gene name(s)	Protein IDs	T-test p-value LFQ_WT vs LFQ_eGFP	Log2 fold change LFQ_WT vs LFQ_eGFP	T-test p-value LFQ_QL vs LFQ_eGFP	Log2 fold change LFQ_QL vs LFQ_eGFP	T-test p-value LFQ_TN vs LFQ_eGFP	Log2 fold change LFQ_TN vs LFQ_eGFP
Phosphodiesterase 6D	pde6d	F1QZ52	3.27181e-06	27.3322	3.29343e-07	28.9509	8.28188e-07	25.0361
Green-sensitive opsin-1;Green-sensitive opsin-2	opn1mw1;opn1mw2	Q9W6A5;Q8AYM8	1.56174e-09	27.1691	2.92476e-07	27.4838	1.70235e-08	26.0533
Phosphodiesterase 6C	pde6c	A0A0R4IUY2	1.97084e-08	26.6219	7.62403e-07	26.6937	3.06423e-06	27.1257
Mitochondrial 2-oxoglutarate/malate carrier protein	slc25a11	F1R319	1.35828e-06	26.3657	1.06616e-07	26.0985	8.94014e-07	26.5398
ATP synthase peripheral stalk-membrane subunit b	atp5f1	B8JIS1	2.33325e-07	25.3337	2.15441e-06	25.0249	2.30393e-06	24.7418
Synaptic vesicle glycoprotein 2A	sv2a	E7F6Z2	7.42744e-08	24.93	3.30904e-07	24.6194	3.00111e-07	25.0224
Opsin-1, short-wave-sensitive 2	opn1sw2	Q9W6A8	0.116148	18.2745	3.40292e-07	27.8295	2.57392e-07	27.0179
Sodium/potassium-transporting ATPase subunit	atp1a1;atp1a1a.4;atp1a1a.5	Q9DGL6;B8JKS7;B3DFZ2;B8JKT0;B8JKS9	0.116117	16.4131	2.94657e-07	24.4676	1.09755e-06	24.6676
Retinal G protein-coupled receptor a	rgra	Q567Y2	0.11649	16.3406	1.56488e-06	24.2236	1.13916e-06	23.4819
Guanine nucleotide-binding protein (G protein), beta polypeptide 3b	gnb3b	I3ISK4	0.116197	16.1292	6.94808e-06	25.3125	0.116228	16.3794
Thioredoxin	zgc:56493	Q7ZUI4	0.116243	16.0079	3.50665e-07	23.9897	2.32597e-08	23.4402
Protein SREK1IP1	srek1ip1	Q3B7G7	0.116154	15.9747	2.54661e-09	24.5876	7.66803e-08	24.3266
Sideroflexin	sfxn3	B8JJ32	0.116154	15.9322	7.06767e-09	23.9228	2.35139e-07	24.5768
N-ethylmaleimide-sensitive factor a/b	nsfa/b	B7ZV62;A0A0R4IGS4	0.116393	15.5498	9.88385e-09	23.7333	1.72564e-06	23.0887
Dolichyl-diphosphooligosaccharide--protein glycosyltransferase subunit 1	rpn1	F1QQM6;F1QTB5	0.116195	15.317	0.116553	14.9566	3.50894e-06	22.8419
BetaA1c-crystallin	cryba1l2	B5M4A7	0.118478	14.4859	0.116123	15.3575	8.67202e-05	22.151
Guanylate cyclase	gc3	F1QSL9;A2BFQ0	0.373901	8.02401	0.116436	16.1627	8.58243e-07	26.3006
Cox7a2l protein	cox7a3	Q7SXI1	0.373901	7.78141	0.373901	7.69661	8.10421e-07	22.7206
Erlin-2;Erlin-1	erlin1;erlin2	B7ZD02;F6NPB1	0.373901	7.27904	0.373901	7.32804	7.83004e-07	23.0652
Opsin-1, short-wave-sensitive 1	opn1sw1	Q9W6A9;Q6P981	0.00372511	4.38124	0.00608816	3.86844	0.00590216	3.82384
Rhodopsin	rho	P35359	0.00650973	4.02358	0.00389182	4.11873	0.0032459	4.07617
Cone transducin alpha subunit	gnat2	Q90WX5;B8JL40	0.00437773	3.31033	0.00568606	3.36109	0.00730677	3.24784
Tubulin beta chain	tubb2b	A0A0R4IPH2	0.0149399	3.06809	0.0284655	2.8299	0.0256819	2.78791
Uncharacterized protein	LOC100005096	E7FBP5	0.00652664	2.853	0.0168776	2.63288	0.01702	1.64994
Uncharacterized protein	N/A	A0A0G2KPX8	0.0241663	2.78963	0.0283821	2.52846	0.0265099	2.33281
Isocitrate dehydrogenase [NADP]	idh2	E7F4R9;A0A0G2L6I6	0.000109519	2.77091	0.00403622	2.96816	0.00825976	2.58094
Transketolase a	tkta	E7F8S4	0.00536333	2.76186	0.00849538	2.70429	0.0113123	2.22444
ATPase Na+/K+-transporting subunit	atp1a3a;atp1a3b	Q6P271;Q9DEU2;B0S5Q5;B0R068	0.0107858	2.69686	0.0171371	2.45912	0.0194927	2.70902
Peptide-methionine (R)-S-oxide reductase	msrb3	Q5TZH8	0.0039062	2.57606	0.00806505	2.50831	0.00796481	1.96758
Succinate dehydrogenase [ubiquinone] flavoprotein subunit, mitochondrial	sdha	Q7ZVF3;A0A0R4IYI4;G8JL21;A0A0R4ITN5	0.00207437	2.55833	0.0281018	2.56387	0.00451872	1.56532
Tubulin beta chain	tubb4b;zgc:65894	Q6P5M9;Q6IQJ2;Q6PE34;F1QKY8;A0A0R4IXL7;A0A0R4IXC8;E7FC32	0.000390041	2.21409	0.00538987	2.37059	0.0127697	2.32785
Tubulin beta chain	tuba8l4;tuba7l;tuba8l3;tuba4l;tuba2	Q6NWJ5;Q6GQM1;Q6DC49;Q6TGS5;Q6P972	0.00105622	2.1496	0.0161508	1.96431	0.0203116	1.90424
Beta-crystallin	cryba2b	Q45FX9	0.0169064	1.99116	0.0286921	1.67175	0.0541382	1.13932
Gamma-crystallin	crygm2d3;crygm2d5;crygm2d7;crygm2d9;crygm2d10;crygm2d17	Q15I85;Q15I84;Q15I82;B0S6P0;B0S6N1;A8E4S8;A6H8Q4;E7F8X7	0.00898782	1.78449	0.00989574	1.95998	0.0102647	1.412
Beta-crystallin	crybb1l2	A7E2K5;E7F4V5	0.00559506	1.70868	0.0234407	1.52523	0.0189658	1.07167
Cartilage acidic protein 1a/b	crtac1a/b	A1XF92;A0A0R4IFX8	0.158217	1.64255	0.0232809	2.66597	0.0861929	1.81728
NFKB-activating protein	nkap	E7F248	0.0193363	1.62488	0.028703	1.59882	0.320754	0.955725
Solute carrier family 25 alpha, member 5	slc25a5	Q8JHI0;A2CEZ0;A0A286Y8K2;Q6NX10;B0S730	0.00653052	1.61372	0.0109255	2.05819	0.0115049	2.16591
Solute carrier family 25 member, member 3	slc25a3b;slc25a3a	F1QAJ7;F1QVY4;E9QJ49;Q6PC47;F1QJN1	0.0151267	1.59723	0.0418101	1.65086	0.0372498	2.06451
ATP synthase subunit gamma	atp5c1	Q5RH26	0.00752406	1.59569	0.00887849	1.69884	0.0535771	1.80427
Beta-crystallin	crybb1	F1QT01	0.0207116	1.58416	0.0203897	1.56349	0.0353179	1.03544
Gamma-crystallin N-B	crygnb	Q6DGY7;A0A0A0MPG3	0.0129615	1.52994	0.0596603	1.54294	0.037618	1.02976
Aquaporin-0b	mipb	Q4ZJI3	0.0195162	1.52265	0.0364963	1.34461	0.0236173	1.72472
Elongation factor 1-alpha	eef1a;eef1a1l1;eef1a1a;eef1a1b	Q92005;F1QI74;Q6P969;Q568F0;E9QGR4	0.0126246	1.35947	0.0434725	1.11933	0.206416	0.52241
Crystallin	crybb1l1	E7F8M1	0.0226973	1.33856	0.0519481	1.47995	0.0472214	1.22956
ATP synthase subunit alpha	atp5a1	Q08BA1	0.116128	0.982226	0.0219606	1.52607	0.0697728	1.16789
Beta-crystallin	cryba1l1	Q52JI6;A0A140LGC6	0.274213	0.868017	0.0305664	1.73932	0.0196655	0.992917
Peroxiredoxin 2/4	prdx2/4	Q6DGJ6;F1QSP8	0.457647	0.391867	0.0434781	1.16074	0.591725	0.326282
Cytochrome c oxidase subunit 6A, mitochondrial	cox6a1	A9C462	0.586339	-5.19763	0.000659813	3.70019	0.00324585	3.42603
Secernin-3	scrn3	E9QIS9;Q803W1	0.471755	-6.79128	0.0482085	1.83175	0.116167	1.09622
Beta-crystallin	cryba1b	Q6DGY4	0.459067	-8.22765	0.0344086	1.38573	0.0307556	0.973749
Si:dkey-182i3.8	si:dkey-182i3.8	R4GEB4	0.443665	-8.24532	0.0265126	2.32747	0.435022	0.904789
